# Supplementary material for: Fluorescence-Guided Surgery to Detect Microscopic Disease in Ovarian Cancer: A Systematic Review with Meta-Analysis
Source: Cancers (Basel). 2025 Jan 26;17(3):410. doi: 10.3390/cancers17030410 (PMC11815761; doi:10.3390/cancers17030410)
Supplement: Supplementary file 1 [file cancers-17-00410-s001.zip]

Archive with 1 entries (1 files):
- cancers-3392754-supplementary.pdf
